# Supplementary material for: Impact of Fusion Partners and Transplantation Benefit in Intensively Treated KMT2A-Rearranged Acute Myeloid Leukemia
Source: Cancers (Basel). 2026 Jan 27;18(3):401. doi: 10.3390/cancers18030401 (PMC12896996; doi:10.3390/cancers18030401)
Supplement: Supplementary file 1 [file cancers-18-00401-s001.zip]

Archive with 14 entries (11 files):
- cancers-4114450-SM/
- cancers-4114450-SM/cancers-4114450-figure/
- cancers-4114450-SM/cancers-4114450-figure/figure S1.pdf
- cancers-4114450-SM/cancers-4114450-figure/figure S2.pdf
- cancers-4114450-SM/cancers-4114450-figure/figure S3.pdf
- cancers-4114450-SM/cancers-4114450-figure/figure S4.pdf
- cancers-4114450-SM/cancers-4114450-figure/figure S5.pdf
- cancers-4114450-SM/cancers-4114450-table/
- cancers-4114450-SM/cancers-4114450-table/TableS1.xlsx
- cancers-4114450-SM/cancers-4114450-table/TableS2.xlsx
- cancers-4114450-SM/cancers-4114450-table/TableS3.xlsx
- cancers-4114450-SM/cancers-4114450-table/TableS4.xlsx
- cancers-4114450-SM/cancers-4114450-table/TableS5.xlsx
- cancers-4114450-SM/cancers-4114450-figure/spfigure and figure legend.pdf
