# Supplementary material for: Impact of Fusion Partners and Transplantation Benefit in Intensively Treated KMT2A-Rearranged Acute Myeloid Leukemia
Source: Cancers (Basel). 2026 Jan 27;18(3):401. doi: 10.3390/cancers18030401 (PMC12896996; doi:10.3390/cancers18030401)
Supplement: Supplementary file 1 [file cancers-18-00401-s001.zip › cancers-4114450-SM/cancers-4114450-table/TableS1.xlsx]

## Sheet: Sheet1
Supplementary table S1. List of 51 leukemia-associated fusion genes covered by the multiplex RT-PCR screening panel.
PML::RARA(L)
CBFβ::MYH11
MLL::AF4
MLL::AF10
MLL::ELL
MLL::AF1q
MLL::AF6
PLZF::RARA
RUNX1::MTG16
ETV6::JAK2
ETV6::PDGFRA
TCF3::HLF
FIP1L1::PDGFRA
NPM::MLF1
ETV6::PDGFRA
NUP98::HOXC11
NUP98::HOXA9
NUP98::PMX1
FIP1L1::RARA
NUMA1::RARA
TLS::ERG
MLL::AF5
KIF5B::PDGFRA
CDK5RAP2::PDGFRA
HLXB9::ETV6
PML::RARA (S)
BCR::ABL(non-P190)
RUNX1::RUNX1T1
MLL::AF9
MLL::ENL
MLL::SEPT6/11
MLL::AF17
MLL::AF1p
NPM::RARA
RUNX1::MDS1/EVI1
ETV6::ABL
ETV6::RUNX1
TCF3::PBX1
SIL::TAL1
DEK::CAN
STAT5b::RARA
NUP98::HOXA13
NUP98::HOXD13
NUP98::HOXA11
MLL::AFX
PRKARIA::RARA
SET::CAN
CALM::AF10
BCR::PDGFRA
STRN::PDGFRA
PML::RARA (V)
BCR::ABLP190
