# Supplementary material for: Impact of Fusion Partners and Transplantation Benefit in Intensively Treated KMT2A-Rearranged Acute Myeloid Leukemia
Source: Cancers (Basel). 2026 Jan 27;18(3):401. doi: 10.3390/cancers18030401 (PMC12896996; doi:10.3390/cancers18030401)
Supplement: Supplementary file 1 [file cancers-18-00401-s001.zip › cancers-4114450-SM/cancers-4114450-table/TableS2.xlsx]

## Sheet: Sheet1
Supplementary table S2. Genes included in the targeted next-generation sequencing panel
ABCB1	CDKN1B	FBXW7	KLF2	PIK3CD	SP140
ABL1	CDKN2A	FGFR3	KLHL6	PIK3R1	SPEN
ANKRD26	CDKN2B	FLT3	KMT2A	PIM1	SRP72
APC	CDKN2C	FOXO1	KMT2B	PIM2	SRSF2
ARID1A	CEBPA	FYN	KMT2C	PLCG1	STAG2
ARID1B	CHD2	GAB2	KMT2D	PLCG2	STAT3
ARID2	CHD8	GATA1	KRAS	POT1	STAT5B
ARID5B	CIITA	GATA2	KRT20	PPM1D	STAT6
ASXL1	CNOT3	GATA3	LCOR	PRDM1	SUFU
ASXL2	CREBBP	GFI1	LMO2	PRF1	SUZ12
ATG2B	CRLF2	GNA13	LTB	PRKCB	SYK
ATM	CSF1R	GNAI2	LYN	PRKD2	TAL1
ATRX	CSF3R	GNAS	MAP2K1	PRKDC	TBL1XR1
B2M	CSMD1	GNB1	MAPK1	PRPF8	TCF3
BACH2	CSNK1A1	GSKIP	MAX	PRPS1	TERC
BCL10	CTCF	H1-2	MCL1	PSMB5	TERT
BCL2	CUX1	H1-3	MED12	PTEN	TET1
BCL6	CXCR4	H1-4	MEF2B	PTPN1	TET2
BCL7A	CYLD	H1-5	MFHAS1	PTPN11	TMEM30A
BCOR	DDX3X	HAX1	MPL	PTPRD	TMSB4X
BCORL1	DDX41	HLA-A	MTOR	RAD21	TNFAIP3
BIRC3	DIS3	HLA-C	MYC	RASA2	TNFRSF14
BLM	DKC1	HLA-DMB	MYCN	RB1	TOX
BPGM	DNM2	HNRNPK	MYD88	RBBP6	TP53
BRAF	DNMT3A	HRAS	MYOM2	RELN	TPMT
BRCA1	DNMT3B	HUWE1	NF1	RHOA	TRAF3
BRCA2	DTX1	HVCN1	NFE2	RPL10	U2AF1
BRIP1	DUSP2	ID3	NFKBIA	RRAGC	UBE2A
BTG1	EBF1	IDH1	NFKBIE	RUNX1	UBR5
BTG2	EED	IDH2	NOTCH1	SAMHD1	USP7
BTK	EGFR	IGLL5	NOTCH2	SBDS	VAV1
CALR	EGLN1	IKZF1	NOTCH3	SETBP1	VHL
CARD11	EGR1	IKZF2	NOTCH4	SETD1B	WHSC1
CBL	ELANE	IKZF3	NPM1	SETD2	WT1
CBLB	EP300	IL7R	NRAS	SETDB1	XBP1
CBLC	EPHA7	IRF2BP2	NT5C2	SF1	XPO1
CCND1	EPOR	IRF4	P2RY8	SF3B1	ZAP70
CCND3	ETNK1	IRF8	PALB2	SGK1	ZBTB7A
CCR4	ETV6	ITPKB	PAX5	SH2B3	ZFP36L1
CD28	EZH2	JAK1	PDGFRA	SH2D1A	ZMYM3
CD58	FAM46C	JAK2	PDGFRB	SMARCA4	ZNF292
CD79A	FAS	JAK3	PDS5B	SMC1A	ZRSR2
CD79B	FAT1	JUNB	PHF6	SMC3
CDC25C	FAT4	KDM6A	PIGA	SMO
CDKN1A	FBXO11	KIT	PIK3CA	SOCS1
