# Supplementary material for: Impact of Fusion Partners and Transplantation Benefit in Intensively Treated KMT2A-Rearranged Acute Myeloid Leukemia
Source: Cancers (Basel). 2026 Jan 27;18(3):401. doi: 10.3390/cancers18030401 (PMC12896996; doi:10.3390/cancers18030401)
Supplement: Supplementary file 1 [file cancers-18-00401-s001.zip › cancers-4114450-SM/cancers-4114450-table/TableS3.xlsx]

## Sheet: Sheet1
Supplementary table S3.Baseline characteristics stratified by KMT2A-rearranged fusion partners
Characteristics	MLLT3 (n=39)	AFDN (n=27)	MLLT10 (n=25)	ELL (n=24)	other (n=12)	p value
Sex(n, %)						0.218
Male	14 (35.9)	16 (59.3)	12 (48.0)	9 (37.5)	7 (58.3)
Female	25 (64.1)	11 (40.7)	13 (52.0)	15 (62.5)	5 (41.7)
Age at diagnosis(median, range)	32.0 (15.0, 58.0)	35.0 (16.0, 62.0)	30.0 (13.0, 63.0)	35.5 (16.0, 55.0)	32.5 (17.0, 65.0)	0.64
Median WBC, ×109/L (median, range)	6.4 (1.1, 149.8)	52.3 (3.1, 361.6)	4.5 (1.1, 102.7)	12.9 (1.2, 111.6)	10.4 (0.7, 57.0)	<0.001
Mutation(n, %)
KRAS	10 (29.4)	14 (58.3)	6 (25.0)	6 (30.0)	4 (36.4)	0.114
NRAS	16 (47.1)	9 (37.5)	4 (16.7)	6 (30.0)	2 (18.2)	0.118
PTPN11	4 (11.8)	8 (33.3)	2 (8.3)	3 (15.0)	1 (9.1)	0.187
FLT3	4 (11.8)	4 (16.7)	2 (8.3)	6 (30.0)	0 (0.0)	0.221
WT1	0 (0.0)	2 (8.3)	1 (4.2)	4 (20.0)	2 (18.2)	0.104
ASXL1	4 (11.8)	0 (0.0)	2 (8.3)	0 (0.0)	1 (9.1)	0.246
CCND3	0 (0.0)	0 (0.0)	0 (0.0)	3 (15.0)	0 (0.0)	0.006
SETD2	1 (2.9)	1 (4.2)	3 (12.5)	0 (0.0)	0 (0.0)	0.246
U2AF1	0 (0.0)	1 (4.2)	0 (0.0)	0 (0.0)	2 (18.2)	0.01
Regime(n, %)						0.334
HAD	2 (5.1)	3 (11.1)	0 (0.0)	1 (4.2)	0 (0.0)
DA	32 (82.1)	23 (85.2)	25 (100.0)	21 (87.5)	12 (100.0)
DAV	5 (12.8)	1 (3.7)	0 (0.0)	2 (8.3)	0 (0.0)
