# Supplementary material for: Impact of Fusion Partners and Transplantation Benefit in Intensively Treated KMT2A-Rearranged Acute Myeloid Leukemia
Source: Cancers (Basel). 2026 Jan 27;18(3):401. doi: 10.3390/cancers18030401 (PMC12896996; doi:10.3390/cancers18030401)
Supplement: Supplementary file 1 [file cancers-18-00401-s001.zip › cancers-4114450-SM/cancers-4114450-table/TableS4.xlsx]

## Sheet: Sheet1
Supplementary table S4. Univariate cox regression analysis of factors associated with OS and EFS in KMT2A-rearranged AML Patients
Characteristics	OS				EFS
	HR	Lower 95%CI	Upper 95%CI	p value	HR	Lower 95%CI	Upper 95%CI	p value
Age at diagnosis	1.02	1	1.04345	0.045	1.021	1.004	1.038	0.01303
WBC, per 109/L	1.00348	0.999758	1.00722	0.05	1.005	1.002	1.008	0.0006328
Sex Male vs Female	0.9942	0.64	1.542	0.99	0.7911	0.5418	1.155	0.225
Partner
ELL	1				1
AFDN	2.926	1.0934	7.831	0.0325	4.322	1.8836	9.916	0.000552
MLLT3	2.039	0.7906	5.259	0.1405	2.188	0.9685	4.944	0.059686
MLLT10	2.275	0.8408	6.155	0.1056	3.31	1.4478	7.569	0.004555
unknown	3.013	1.2645	7.179	0.0128	2.443	1.1352	5.258	0.022358
other	1.456	0.3639	5.826	0.5954	5.744	2.1968	15.017	<0.001
Mutation
KRAS	1.237	0.6761	2.264	0.49	1.539	0.9685	2.446	0.06806
NRAS	1.196	0.6525	2.191	0.563	0.6862	0.4139	1.138	0.1442
PTPN11	0.7634	0.3238	1.806	0.5373	0.9459	0.4989	1.793	0.8647
FLT3	0.5466	0.2161	1.382	0.202	0.5833	0.2903	1.172	0.1301
WT1	0.5491	0.1331	2.265	0.4071	0.9379	0.3785	2.324	0.8899
ASXL1	0.3972	0.05474	2.882	0.3611	0.7047	0.2218	2.239	0.553
CCND3	0.481	0.06611	3.5	0.4698	0.5112	0.1253	2.086	0.3497
SETD2	2.058	0.4955	8.55	0.3205	3.015	1.074	8.469	0.03618
U2AF1	4.144	1.271	13.51	0.01842	1.428	0.4488	4.544	0.5463
Year of diagnosis
2010-2016	1				1
2017-2024	0.6412	0.4136	0.994	0.047	0.999	0.678	1.474	0.998
HSCT in CR1	0.2208	0.125	0.391	<0.001	0.194	0.101	0.371	<0.001
*Partner: Refers to the specific fusion partner genes involved in the KMT2A rearrangement.
