# Supplementary material for: Impact of Fusion Partners and Transplantation Benefit in Intensively Treated KMT2A-Rearranged Acute Myeloid Leukemia
Source: Cancers (Basel). 2026 Jan 27;18(3):401. doi: 10.3390/cancers18030401 (PMC12896996; doi:10.3390/cancers18030401)
Supplement: Supplementary file 1 [file cancers-18-00401-s001.zip › cancers-4114450-SM/cancers-4114450-table/TableS5.xlsx]

## Sheet: Sheet1
Supplementary table S5. Multivariate cox regression analysis of factors associated with OS and EFS in KMT2A-rearranged AML Patients
Characteristics	OS				EFS
	HR	Lower 95%CI	Upper 95%CI	p value	HR	Lower 95%CI	Upper 95%CI	p value
Age at diagnosis	1.0218	1.0023	1.0418	0.0285	1.0266	1.00995	1.0436	0.001619
WBC, per 109/L	1.0036	0.9998	1.0074	0.0641	1.0071	1.00347	1.0108	<0.001
Partner*
ELL	1				1
AFDN	1.7584	0.6081	5.0844	0.298	3.2301	1.3368	7.8047	0.009089
MLLT3	2.0254	0.7749	5.2753	0.15	2.2414	0.98975	5.076	0.053
MLLT10	2.8332	1.0401	7.7179	0.041	5.1414	2.21969	11.909	<0.001
unknown	2.0565	0.8093	5.2259	0.129	2.1095	0.96922	4.5914	0.064
other	1.5555	0.3872	6.2489	0.533	7.7293	2.92371	20.4336	<0.001
Era
2010-2016	1				1
2017-2024	0.6597	0.3915	1.1115	0.118	1.036	0.65881	1.6292	0.878273
HSCT in CR1	0.2332	0.1287	0.4224	<0.001	0.1547	0.07758	0.3078	<0.001
*Partner: Refers to the specific fusion partner genes involved in the KMT2A rearrangement.
